# Supplementary material for: The role of maternal age & birth order on the development of unilateral and bilateral retinoblastoma: a multicentre study
Source: Eye (Lond). 2022 Mar 31;37(5):966–70. doi: 10.1038/s41433-022-01992-w (PMC10050160; doi:10.1038/s41433-022-01992-w)
Supplement: Supplementary file 2 — Supplemental Table 2 [file 41433_2022_1992_MOESM2_ESM.xlsx]

## Sheet: Sheet1
Authors	Study Sample	Control Sample	Findings
Laurvick et al., 2008 32	38 retinoblastoma cases taken from Western Australian Data Linkage system 1980-2004	576,352 healthy controls taken from Western Australian Data Linkage system 1980-2004	Decreased risk of retinoblastoma with increasing birth order
Von Behren et al., 2011 33	679 retinoblastoma cases taken from population-based cancer registries of 5 states (U.S.A)	57,966 controls randomly selected from each state’s birth registry	Proportion of first-born children higher in tumour group than control group
Lloyd et al., 2021	228 bilateral retinoblastoma patients attending to 11 centres in 10 countries over one year	461 unilateral retinoblastoma patients attending to 11 centres in 10 countries over one year	No effect of birth order on risk of developing a bilateral retinoblastoma
